# Supplementary material for: Engineered virus-like particle-assembled Vegfa-targeting Cas9 ribonucleoprotein treatment alleviates neovascularization in wet age-related macular degeneration
Source: Genome Biol. 2025 Oct 9;26:346. doi: 10.1186/s13059-025-03774-5 (PMC12509411; doi:10.1186/s13059-025-03774-5)
Supplement: Supplementary file 2 — Additional file 2: Table S1. Oligomers for sgRNA cloning and primers used to amplify the on-target site for NGS. Table S2. Primers used for amplification of off-target sites: Off-targets 1–4 (CCTop-predicted) and Off-targets 5–10 (Digenome-seq-identified with NGG PAM). Table S3. All cleavage sites identified by Digenome-seq and their corresponding DNA cleavage scores. [file 13059_2025_3774_MOESM2_ESM.xlsx]

## Sheet: Table S1
Table S1. Oligomers for sgRNA cloning and primers used to amplify the on-target site for NGS.
Oligo name	Sequence (5’-3’)
sgRNA-F	CACCGTCCTGGAAGATGTCCACCA
sgRNA-R	AAACTGGTGGACATCTTCCAGGAC
mVegfa-On-F	ACACTCTTTCCCTACACGACGCTCTTCCGATCTCACACAGGACGGCTTGAAGA
mVegfa-On-R	GTGACTGGAGTTCAGACGTGTGCTCTTCCGATCTTGGTGTCCCTCCCACACAG
hVegfa-On-F	ACACTCTTTCCCTACACGACGCTCTTCCGATCTACCGGGCTCATGTGTCATC
hVegfa-On-R	GTGACTGGAGTTCAGACGTGTGCTCTTCCGATCTCTCCAGGCCCTCGTCATTG
sgRNA: single guide RNA; NGS: Next-generation sequencing.

## Sheet: Table S2
Table S2. Primers used for amplification of off-target sites: Off-targets 1–4 (CCTop-predicted) and Off-targets 5–10 (Digenome-seq-identified with NGG PAM).
Off-targets	gRNA Sequence (5’-3’)	Primer name	Sequence (5’-3’)
Off-target 1	CTCAGTGAAGATGTCCACCA	OT1-F	ACACTCTTTCCCTACACGACGCTCTTCCGATCTAAAGAGTGCAGGTGGGCAC
		OT1-R	GTGACTGGAGTTCAGACGTGTGCTCTTCCGATCTTGGAGGGTCAAGTCCAGAGC
Off-target 2	ATGTTTGAAGATGTCCACCA	OT2-F	ACACTCTTTCCCTACACGACGCTCTTCCGATCTGCCTGTTACTCAGATGACTAAAG
		OT2-R	GTGACTGGAGTTCAGACGTGTGCTCTTCCGATCTACTGCTGGTAACTTGGTGC
Off-target 3	CACATGGAGGATGTCCACCA	OT3-F	ACACTCTTTCCCTACACGACGCTCTTCCGATCTAAGCAGGTGTTCACAGTGCC
		OT3-R	GTGACTGGAGTTCAGACGTGTGCTCTTCCGATCTCTATCTTGGTTGCTCCCCTGG
Off-target 4	TACCTTGGAGATGTCCACCA	OT4-F	ACACTCTTTCCCTACACGACGCTCTTCCGATCTCATCTCCCTGCCTTCCATCC
		OT4-R	GTGACTGGAGTTCAGACGTGTGCTCTTCCGATCTTTCACCTCCCCACAGGTTCC
Off-target 5	GATCTGCAAGATGTCCACCT	OT5-F	ACACTCTTTCCCTACACGACGCTCTTCCGATCTGCCTCACACAGGAGTTCCAG
		OT5-R	GTGACTGGAGTTCAGACGTGTGCTCTTCCGATCTTATATCTAGGTGACCGCCCAGC
Off-target 6	GCGCTGGAAGAAGTCCATCA	OT6-F	ACACTCTTTCCCTACACGACGCTCTTCCGATCTCACAGGTCGGTGGGCAAG
		OT6-R	GTGACTGGAGTTCAGACGTGTGCTCTTCCGATCTACGTGCATCTCACGCTTGAC
Off-target 7	GAACTGGAAGAAGTCCACCC	OT7-F	ACACTCTTTCCCTACACGACGCTCTTCCGATCTCGTAGGCTTCATGAGGTAAGGC
		OT7-R	GTGACTGGAGTTCAGACGTGTGCTCTTCCGATCTGGCCACCTAGCTTAAGACACAC
Off-target 8	GTGCTAGAAGATGCCCACCT	OT8-F	ACACTCTTTCCCTACACGACGCTCTTCCGATCTCTCAGGTGCCAGGGTGTC
		OT8-R	GTGACTGGAGTTCAGACGTGTGCTCTTCCGATCTAGGAGTTGCTCAGAAAGGCAG
Off-target 9	ATCCAGGAAGCTGTCCACCT	OT9-F	ACACTCTTTCCCTACACGACGCTCTTCCGATCTGGATCTTGCAGGTATGGCCTG
		OT9-R	GTGACTGGAGTTCAGACGTGTGCTCTTCCGATCTATGGTTCTCATGGCCCCAG
Off-target 10	ATTCTGGGAGATATCCACCC	OT10-F	ACACTCTTTCCCTACACGACGCTCTTCCGATCTGTCCAGTTTCCCTCTGCTATTC
		OT10-R	GTGACTGGAGTTCAGACGTGTGCTCTTCCGATCTGGTCACTCAGAGGTATCTGGTC
sgRNA: single guide RNA; NGS: Next-generation sequencing.

## Sheet: Table S3
Table S3. All cleavage sites identified by Digenome-seq and their corresponding DNA cleavage scores.
Chr	Location	DNA sequence at cleavage site	DNA cleavage score	Note
chr2	31423878	gatCTGcAAGATGTCCACCtTGG	23.6
chr16	46098933	agCCTGGAAGATGTCCACCACAG	19.6
chr1	116368391	acCCTGGcAGATGTCCACCAAAG	18.9
chr7	94517172	tTtCTGGAAaATGTCCACCATTG	17.4
chr15	74672102	gcgCTGGAAGAaGTCCAtCAAGG	16.7
chr11	115197440	gaaCTGGAAGAaGTCCACCcAGG	16.5
chr7	80435504	gTgCTaGAAGATGcCCACCtGGG	16.4
chr11	65927865	aTCCaGGAAGcTGTCCACCtTGG	16.3
chr15	32238066	aTtCTGGAAGAcGTCCACCATGA	14.7
chr13	95551214	aTtCTGGgAGATaTCCACCcAGG	14.6
chr17	46025487	CTCCTGGAAGATGTCCACCAGGG	14.3	On-target
chr11	9509789	gTCCTGGAAGcTGTCCACaAAGG	14
chr5	121606257	CaCaTGGAgGATGTCCACCATGG	13.7
chr1	20947899	aggCTGGAAGATGTCtcCCAAGG	13.5
chr7	67848285	aaCCcGGAgGATGTCaACCAGGG	13.4
chr8	88334067	tTgCTGGAAGcTGTCCACCACAG	13.2
chr9	74952646	CaCCTGGgAGATGTCaACCtAGG	13
chr13	73282867	ggCCTGGAAGAgGTCCACtAAGG	12.8
chr8	87637803	gaCaTGaAAGATGcCCACCAAGG	11.6
chr2	135980455	acaCTGGAAGATGTaaACCAAGG	11.5
chr10	95021742	tTgCTGGAAGAaGTCCAtCACGG	11.5
chr17	37793429	CcCCTGGAAGATtTCCAtCAAGG	11.5
chr18	81190368	agCaTGGAAGATGgCCACCATGG	11.2
chr7	49189859	tTtCTGGAAGATGTCCttCATGG	10.7
chr19	26064550	aTCtTGGcAGATGTCaACCATGG	10.2
